# Supplementary material for: COVID-19 Parental Vaccine Hesitancy in Romania: Nationwide Cross-Sectional Study
Source: Vaccines (Basel). 2022 Mar 23;10(4):493. doi: 10.3390/vaccines10040493 (PMC9024952; doi:10.3390/vaccines10040493)
Supplement: Supplementary file 1 [file vaccines-10-00493-s001.zip]

Archive with 3 entries (3 files):
- Supplimentary_material_1_Questionnaire.pdf
- Supplimentary_material_2_Questionnaire_response.pdf
- Supplimentary_material_3_STROBE-checklist.pdf
